# Supplementary material for: Targeting with Structural Analogs of Natural Products the Purine Salvage Pathway in Leishmania (Leishmania) infantum by Computer-Aided Drug-Design Approaches
Source: Trop Med Infect Dis. 2024 Feb 3;9(2):41. doi: 10.3390/tropicalmed9020041 (PMC10891554; doi:10.3390/tropicalmed9020041)
Supplement: Supplementary file 1 [file tropicalmed-09-00041-s001.zip]

Archive with 2 entries (2 files):
- Supplementary_Material.tex
- tropicalmed-2771539-supplementary-proof done.pdf
