# Supplementary material for: Targeting with Structural Analogs of Natural Products the Purine Salvage Pathway in Leishmania (Leishmania) infantum by Computer-Aided Drug-Design Approaches
Source: Trop Med Infect Dis. 2024 Feb 3;9(2):41. doi: 10.3390/tropicalmed9020041 (PMC10891554; doi:10.3390/tropicalmed9020041)
Supplement: Supplementary file 1 [file tropicalmed-09-00041-s001.zip › Supplementary_Material.tex]

%  LaTeX support: latex@mdpi.com 
%  For support, please attach all files needed for compiling as well as the log file, and specify your operating system, LaTeX version, and LaTeX editor.

%=================================================================
\documentclass[tropicalmed,supfile,submit,pdftex,moreauthors]{Definitions/mdpi} 
\usepackage{multirow}
\usepackage{graphicx}
\usepackage{longtable}
\usepackage{lscape}
%--------------------
% Class Options:
%--------------------
%----------
% journal
%----------
% Choose between the following MDPI journals:
% acoustics, actuators, addictions, admsci, adolescents, aerobiology, aerospace, agriculture, agriengineering, agrochemicals, agronomy, ai, air, algorithms, allergies, alloys, analytica, analytics, anatomia, animals, antibiotics, antibodies, antioxidants, applbiosci, appliedchem, appliedmath, applmech, applmicrobiol, applnano, applsci, aquacj, architecture, arm, arthropoda, arts, asc, asi, astronomy, atmosphere, atoms, audiolres, automation, axioms, bacteria, batteries, bdcc, behavsci, beverages, biochem, bioengineering, biologics, biology, biomass, biomechanics, biomed, biomedicines, biomedinformatics, biomimetics, biomolecules, biophysica, biosensors, biotech, birds, bloods, blsf, brainsci, breath, buildings, businesses, cancers, carbon, cardiogenetics, catalysts, cells, ceramics, challenges, chemengineering, chemistry, chemosensors, chemproc, children, chips, cimb, civileng, cleantechnol, climate, clinpract, clockssleep, cmd, coasts, coatings, colloids, colorants, commodities, compounds, computation, computers, condensedmatter, conservation, constrmater, cosmetics, covid, crops, cryptography, crystals, csmf, ctn, curroncol, cyber, dairy, data, ddc, dentistry, dermato, dermatopathology, designs, devices, diabetology, diagnostics, dietetics, digital, disabilities, diseases, diversity, dna, drones, dynamics, earth, ebj, ecologies, econometrics, economies, education, ejihpe, electricity, electrochem, electronicmat, electronics, encyclopedia, endocrines, energies, eng, engproc, entomology, entropy, environments, environsciproc, epidemiologia, epigenomes, est, fermentation, fibers, fintech, fire, fishes, fluids, foods, forecasting, forensicsci, forests, foundations, fractalfract, fuels, future, futureinternet, futurepharmacol, futurephys, futuretransp, galaxies, games, gases, gastroent, gastrointestdisord, gels, genealogy, genes, geographies, geohazards, geomatics, geosciences, geotechnics, geriatrics, grasses, gucdd, hazardousmatters, healthcare, hearts, hemato, hematolrep, heritage, higheredu, highthroughput, histories, horticulturae, hospitals, humanities, humans, hydrobiology, hydrogen, hydrology, hygiene, idr, ijerph, ijfs, ijgi, ijms, ijns, ijpb, ijtm, ijtpp, ime, immuno, informatics, information, infrastructures, inorganics, insects, instruments, inventions, iot, j, jal, jcdd, jcm, jcp, jcs, jcto, jdb, jeta, jfb, jfmk, jimaging, jintelligence, jlpea, jmmp, jmp, jmse, jne, jnt, jof, joitmc, jor, journalmedia, jox, jpm, jrfm, jsan, jtaer, jvd, jzbg, kidneydial, kinasesphosphatases, knowledge, land, languages, laws, life, liquids, literature, livers, logics, logistics, lubricants, lymphatics, machines, macromol, magnetism, magnetochemistry, make, marinedrugs, materials, materproc, mathematics, mca, measurements, medicina, medicines, medsci, membranes, merits, metabolites, metals, meteorology, methane, metrology, micro, microarrays, microbiolres, micromachines, microorganisms, microplastics, minerals, mining, modelling, molbank, molecules, mps, msf, mti, muscles, nanoenergyadv, nanomanufacturing,\gdef\@continuouspages{yes}} nanomaterials, ncrna, ndt, network, neuroglia, neurolint, neurosci, nitrogen, notspecified, %%nri, nursrep, nutraceuticals, nutrients, obesities, oceans, ohbm, onco, %oncopathology, optics, oral, organics, organoids, osteology, oxygen, parasites, parasitologia, particles, pathogens, pathophysiology, pediatrrep, pharmaceuticals, pharmaceutics, pharmacoepidemiology,\gdef\@ISSN{2813-0618}\gdef\@continuous pharmacy, philosophies, photochem, photonics, phycology, physchem, physics, physiologia, plants, plasma, platforms, pollutants, polymers, polysaccharides, poultry, powders, preprints, proceedings, processes, prosthesis, proteomes, psf, psych, psychiatryint, psychoactives, publications, quantumrep, quaternary, qubs, radiation, reactions, receptors, recycling, regeneration, religions, remotesensing, reports, reprodmed, resources, rheumato, risks, robotics, ruminants, safety, sci, scipharm, sclerosis, seeds, sensors, separations, sexes, signals, sinusitis, skins, smartcities, sna, societies, socsci, software, soilsystems, solar, solids, spectroscj, sports, standards, stats, std, stresses, surfaces, surgeries, suschem, sustainability, symmetry, synbio, systems, targets, taxonomy, technologies, telecom, test, textiles, thalassrep, thermo, tomography, tourismhosp, toxics, toxins, transplantology, transportation, traumacare, traumas, tropicalmed, universe, urbansci, uro, vaccines, vehicles, venereology, vetsci, vibration, virtualworlds, viruses, vision, waste, water, wem, wevj, wind, women, world, youth, zoonoticdis 
% For posting an early version of this manuscript as a preprint, you may use "preprints" as the journal. Changing "submit" to "accept" before posting will remove line numbers.

%---------
% article
%---------
% The default type of manuscript is "article", but can be replaced by: 
% abstract, addendum, article, book, bookreview, briefreport, casereport, comment, commentary, communication, conferenceproceedings, correction, conferencereport, entry, expressionofconcern, extendedabstract, datadescriptor, editorial, essay, erratum, hypothesis, interestingimage, obituary, opinion, projectreport, reply, retraction, review, perspective, protocol, shortnote, studyprotocol, systematicreview, supfile, technicalnote, viewpoint, guidelines, registeredreport, tutorial
% supfile = supplementary materials

%----------
% submit
%----------
% The class option "submit" will be changed to "accept" by the Editorial Office when the paper is accepted. This will only make changes to the frontpage (e.g., the logo of the journal will get visible), the headings, and the copyright information. Also, line numbering will be removed. Journal info and pagination for accepted papers will also be assigned by the Editorial Office.

%------------------
% moreauthors
%------------------
% If there is only one author the class option oneauthor should be used. Otherwise use the class option moreauthors.

%---------
% pdftex
%---------
% The option pdftex is for use with pdfLaTeX. Remove "pdftex" for (1) compiling with LaTeX & dvi2pdf (if eps figures are used) or for (2) compiling with XeLaTeX.

%=================================================================
% MDPI internal commands - do not modify
\firstpage{1} 
\makeatletter 
\setcounter{page}{\@firstpage} 
\makeatother
\pubvolume{1}
\issuenum{1}
\articlenumber{0}
\pubyear{2023}
\copyrightyear{2023}
%\externaleditor{Academic Editor: Firstname Lastname}
\datereceived{ } 
\daterevised{ } % Comment out if no revised date
\dateaccepted{ } 
\datepublished{ } 
%\datecorrected{} % For corrected papers: "Corrected: XXX" date in the original paper.
%\dateretracted{} % For corrected papers: "Retracted: XXX" date in the original paper.
\hreflink{https://doi.org/} % If needed use \linebreak
%\doinum{}
%\pdfoutput=1 % Uncommented for upload to arXiv.org

%=================================================================
% Add packages and commands here. The following packages are loaded in our class file: fontenc, inputenc, calc, indentfirst, fancyhdr, graphicx, epstopdf, lastpage, ifthen, float, amsmath, amssymb, lineno, setspace, enumitem, mathpazo, booktabs, titlesec, etoolbox, tabto, xcolor, colortbl, soul, multirow, microtype, tikz, totcount, changepage, attrib, upgreek, array, tabularx, pbox, ragged2e, tocloft, marginnote, marginfix, enotez, amsthm, natbib, hyperref, cleveref, scrextend, url, geometry, newfloat, caption, draftwatermark, seqsplit
% cleveref: load \crefname definitions after \begin{document}

%=================================================================
% Please use the following mathematics environments: Theorem, Lemma, Corollary, Proposition, Characterization, Property, Problem, Example, ExamplesandDefinitions, Hypothesis, Remark, Definition, Notation, Assumption
%% For proofs, please use the proof environment (the amsthm package is loaded by the MDPI class).

%=================================================================
% Full title of the paper (Capitalized)
\Title{Targeting with structural analogs of natural products the purine salvage pathway in \textit{Leishmania (Leishmania) infantum} by computer-aided drug design approaches}

% MDPI internal command: Title for citation in the left column
\TitleCitation{Title}

% Author Orchid ID: enter ID or remove command
\newcommand{\orcidauthorA}{0000-0001-8791-0506} % Add \orcidA{} behind the author's name
\newcommand{\orcidauthorB}{0000-0002-9368-0329} % Add \orcidB{} behind the author's name
\newcommand{\orcidauthorC}{0000-0002-8670-963X} % Add \orcidC{} behind the author's name
\newcommand{\orcidauthorD}{0000-0002-8890-3030} % Add \orcidD{} behind the author's name
\newcommand{\orcidauthorE}{0000-0002-1303-0490} % Add \orcidE{} behind the author's name
\newcommand{\orcidauthorF}{0000-0003-4181-7546} % Add \orcidF{} behind the author's name
\newcommand{\orcidauthorG}{0000-0002-3991-9343} % Add \orcidG{} behind the author's name
\newcommand{\orcidauthorH}{0000-0002-8394-4802} % Add \orcidH{} behind the author's name

% Authors, for the paper (add full first names)
\Author{Haruna Luz Barazorda-Ccahuana$^{1}$\orcidA{}, Eymi Gladys Cárcamo-Rodriguez$^{1,2}$\orcidB{}, Angela Emperatriz Centeno-Lopez$^{1,2}$\orcidC{}, Alexsandro Sobreira Galdino$^{3}$\orcidD{}, Ricardo Andrez Machado-de-Ávila$^{4}$\orcidE{}, Rodolfo Cordeiro Giunchetti$^{5,6}$\orcidF{}, Eduardo Antonio Ferraz Coelho$^{7,8}$\orcidG{}, Miguel Angel Chávez-Fumagalli$^{1}$\orcidH{}*}

%\longauthorlist{yes}

% MDPI internal command: Authors, for metadata in PDF
\AuthorNames{Haruna Luz Barazorda-Ccahuana, Eymi Gladys Cárcamo-Rodriguez, Angela Emperatriz Centeno-Lopez, Alexsandro Sobreira Galdino, Ricardo Andrez Machado-de-Ávila, Rodolfo Cordeiro Giunchetti, Eduardo Antonio Ferraz Coelho, Miguel Angel Chávez-Fumagalli}

% MDPI internal command: Authors, for citation in the left column
\AuthorCitation{Barazorda-Ccahuana, H.L.; Cárcamo-Rodriguez, E.G.; Centeno-Lopez, A.E.; Sobreira Galdino, A.; Machado-de-Ávila, R.A.; Cordeiro Giunchetti, R.; Ferraz Coelho, E.A.; Chávez-Fumagalli, M.A.}
% If this is a Chicago style journal: Lastname, Firstname, Firstname Lastname, and Firstname Lastname.

% Affiliations / Addresses (Add [1] after \address if there is only one affiliation.)
\address{%
$^{1}$ \quad Computational Biology and Chemistry Research Group, Vicerrectorado de Investigación, Universidad Católica de Santa María, Arequipa 04000, Perú\\
$^{2}$ \quad Facultad de Ciencias Farmacéuticas, Bioquímicas y Biotecnológicas, Universidad Católica de Santa María, Arequipa 04000, Perú\\
$^{3}$ \quad Laboratório de Biotecnologia de Microrganismos, Universidade Federal São João Del-Rei, Divinópolis 35501-296, MG, Brazil\\
$^{4}$ \quad Programa de Pós-Graduação em Ciências da Saúde, Universidade do Extremo Sul Catarinense, Criciúma 88806-000, SC, Brazil\\
$^{5}$ \quad Laboratório de Biologia das Interações Celulares, Instituto de Ciências Biológicas, Universidade Federal de Minas Gerais, Belo Horizonte 31270-901, MG, Brazil\\
$^{6}$ \quad Instituto Nacional de Ciência e Tecnologia em Doenças Tropicais, INCT-DT, Salvador 40015-970, BA, Brazil\\
$^{7}$ \quad Programa de Pós-Graduação em Ciências da Saúde: Infectologia e Medicina Tropical, Faculdade de Medicina, Universidade Federal de Minas Gerais, Belo Horizonte 31270-901, MG, Brazil\\
$^{8}$ \quad Departamento de Patologia Clínica, COLTEC, Universidade Federal de Minas Gerais, Belo Horizonte 31270-901, MG, Brazil}

% Contact information of the corresponding author
\corres{Correspondence: mchavezf@ucsm.edu.pe}

% Current address and/or shared authorship
%\firstnote{Current address: Affiliation 3.} 
%\secondnote{These authors contributed equally to this work.}
% The commands \thirdnote{} till \eighthnote{} are available for further notes

%\simplesumm{} % Simple summary

%\conference{} % An extended version of a conference paper

% Abstract (Do not insert blank lines, i.e. \\) 
\abstract{}

% Keywords
\keyword{Drug Discovery; Natural Products; Skimmianine; Visceral Leishmaniasis; Molecular Docking Simulation; Molecular Dynamics Simulation; Virtual Screening} 

% The fields PACS, MSC, and JEL may be left empty or commented out if not applicable
%\PACS{J0101}
%\MSC{}
%\JEL{}

%%%%%%%%%%%%%%%%%%%%%%%%%%%%%%%%%%%%%%%%%%
% Only for the journal Diversity
%\LSID{\url{http://}}

%%%%%%%%%%%%%%%%%%%%%%%%%%%%%%%%%%%%%%%%%%
% Only for the journal Applied Sciences
%\featuredapplication{Authors are encouraged to provide a concise description of the specific application or a potential application of the work. This section is not mandatory.}
%%%%%%%%%%%%%%%%%%%%%%%%%%%%%%%%%%%%%%%%%%

%%%%%%%%%%%%%%%%%%%%%%%%%%%%%%%%%%%%%%%%%%
% Only for the journal Data
%\dataset{DOI number or link to the deposited data set if the data set is published separately. If the data set shall be published as a supplement to this paper, this field will be filled by the journal editors. In this case, please submit the data set as a supplement.}
%\datasetlicense{License under which the data set is made available (CC0, CC-BY, CC-BY-SA, CC-BY-NC, etc.)}

%%%%%%%%%%%%%%%%%%%%%%%%%%%%%%%%%%%%%%%%%%
% Only for the journal Toxins
%\keycontribution{The breakthroughs or highlights of the manuscript. Authors can write one or two sentences to describe the most important part of the paper.}

%%%%%%%%%%%%%%%%%%%%%%%%%%%%%%%%%%%%%%%%%%
% Only for the journal Encyclopedia
%\encyclopediadef{For entry manuscripts only: please provide a brief overview of the entry title instead of an abstract.}

%%%%%%%%%%%%%%%%%%%%%%%%%%%%%%%%%%%%%%%%%%
% Only for the journal Advances in Respiratory Medicine
%\addhighlights{yes}
%\renewcommand{\addhighlights}{%

%\noindent This is an obligatory section in “Advances in Respiratory Medicine”, whose goal is to increase the discoverability and readability of the article via search engines and other scholars. Highlights should not be a copy of the abstract, but a simple text allowing the reader to quickly and simplified find out what the article is about and what can be cited from it. Each of these parts should be devoted up to 2~bullet points.\vspace{3pt}\\
%\textbf{What are the main findings?}
% \begin{itemize}[labelsep=2.5mm,topsep=-3pt]
% \item First bullet.
% \item Second bullet.
% \end{itemize}\vspace{3pt}
%\textbf{What is the implication of the main finding?}
% \begin{itemize}[labelsep=2.5mm,topsep=-3pt]
% \item First bullet.
% \item Second bullet.
% \end{itemize}
%}

%%%%%%%%%%%%%%%%%%%%%%%%%%%%%%%%%%%%%%%%%%
\begin{document}
\newpage


\begin{figure}[H]
\centering
\includegraphics[scale=0.4]{figures/LE1_1.png}
\caption{RMSD, SASA, and RG analysis of Adenine phosphoribosyltransferase. (A) RMSD graph. (B) RG graph. (C) SASA graph. (D) RMSF graph.}
\label{fig:A1}
\end{figure}

\begin{figure}[H]
\centering
\includegraphics[scale=0.4]{figures/LE2_1.png}
\caption{RMSD, SASA, and RG analysis of Adenylosuccinate lyase. (A) RMSD graph. (B) RG graph. (C) SASA graph. (D) RMSF graph.}
\label{fig:A2}
\end{figure}

\begin{figure}[H]
\centering
\includegraphics[scale=0.4]{figures/LE3_1.png}
\caption{RMSD, SASA, and RG analysis of Putative AMP deaminase. (A) RMSD graph. (B) RG graph. (C) SASA graph. (D) RMSF graph.}
\label{fig:A3}
\end{figure}

\begin{figure}[H]
\centering
\includegraphics[scale=0.4]{figures/LE4_1.png}
\caption{RMSD, SASA, and RG analysis of AMP deaminase. (A) RMSD graph. (B) RG graph. (C) SASA graph. (D) RMSF graph.}
\label{fig:A4}
\end{figure}

\begin{figure}[H]
\centering
\includegraphics[scale=0.4]{figures/LE5_1.png}
\caption{RMSD, SASA, and RG analysis of Guanine deaminase. (A) RMSD graph. (B) RG graph. (C) SASA graph. (D) RMSF graph.}
\label{fig:A5}
\end{figure}

\begin{figure}[H]
\centering
\includegraphics[scale=0.4]{figures/LE6_1.png}
\caption{RMSD, SASA, and RG analysis of GMP synthase. (A) RMSD graph. (B) RG graph. (C) SASA graph. (D) RMSF graph.}
\label{fig:A6}
\end{figure}

\begin{figure}[H]
\centering
\includegraphics[scale=0.4]{figures/LE7_1.png}
\caption{RMSD, SASA, and RG analysis of Adenylate kinase isoenzyme. (A) RMSD graph. (B) RG graph. (C) SASA graph. (D) RMSF graph.}
\label{fig:A7}
\end{figure}

\begin{figure}[H]
\centering
\includegraphics[scale=0.4]{figures/LE8_1.png}
\caption{RMSD, SASA, and RG analysis of Guanylate kinase-like protein. (A) RMSD graph. (B) RG graph. (C) SASA graph. (D) RMSF graph.}
\label{fig:A8}
\end{figure}

\begin{figure}[H]
\centering
\includegraphics[scale=0.4]{figures/LE9_1.png}
\caption{RMSD, SASA, and RG analysis of Guanylate kinase-like protein. (A) RMSD graph. (B) RG graph. (C) SASA graph. (D) RMSF graph.}
\label{fig:A9}
\end{figure}

\begin{figure}[H]
\centering
\includegraphics[scale=0.4]{figures/LE10_1.png}
\caption{RMSD, SASA, and RG analysis of Adenosine kinase. (A) RMSD graph. (B) RG graph. (C) SASA graph. (D) RMSF graph.}
\label{fig:A10}
\end{figure}

\begin{figure}[H]
\centering
\includegraphics[scale=0.4]{figures/LE11_1.png}
\caption{RMSD, SASA, and RG analysis of Adenosine kinase. (A) RMSD graph. (B) RG graph. (C) SASA graph. (D) RMSF graph.}
\label{fig:A11}
\end{figure}

\newpage

\begin{landscape}
\begin{table}[]
\centering
\caption{Quality values of the templates used in homology modeling through SwissModel server.}
\label{tab:t0}
\resizebox{\columnwidth}{!}{%
\begin{tabular}{lccccccccccc}\hline
Target                            & Template   & Seq Identity & Oligo-state   & QSQE & Found by    & Method       & Resolution & Seq Similarity & Range    & Coverage & Description                          \\\hline
Adenine phosphoribosyltransferase & 1qb7.1.A   & 100          & homo-dimer    & 0.9  & BLAST       & X-ray        & 1.50Å      & 0.61           & 2 - 237  & 1        & Adenine Phosphoribosyltransferase    \\
Adenylosuccinate lyase            & 4efc.1.A   & 66.74        & homo-tetramer & 0.91 & HHblits     & X-ray        & 2.00Å      & 0.51           & 23 - 478 & 0.96     & Adenylosuccinate lyase               \\
Putative AMP deaminase            & A4I876.1.A & 100          & monomer       & -    & AFDB search & AlphaFold v2 & -          & 0.62           & 1 - 1612 & 1        & Putative AMP deaminase               \\
AMP deaminase                     & A4IC17.1.A & 100          & monomer       & -    & AFDB search & AlphaFold v2 & -          & 0.62           & 1 - 1472 & 1        & AMP deaminase                        \\
Guanine deaminase                 & A4I4E1.1.A & 100          & monomer       & -    & AFDB search & AlphaFold v2 & -          & 0.61           & 1 - 454  & 1        & Guanine deaminase                    \\
GMP synthase                      & E9AGZ1.1.A & 100          & monomer       & -    & AFDB search & AlphaFold v2 & -          & 0.61           & 1 - 656  & 1        & GMP synthase (glutamine-hydrolyzing) \\
Adenylate kinase isoenzyme 6      & A4I5L5.1.A & 100          & monomer       & -    & AFDB search & AlphaFold v2 & -          & 0.61           & 1 - 180  & 1        & Adenylate kinase isoenzyme 6 homolog \\
Guanylate kinase                  & A4I8X4.1.A & 100          & monomer       & -    & AFDB search & AlphaFold v2 & -          & 0.61           & 1 - 203  & 1        & guanylate kinase                     \\
Guanylate kinase-like             & A4IDK0.1.A & 100          & monomer       & -    & AFDB search & AlphaFold v2 & -          & 0.61           & 1 - 329  & 1        & Guanylate kinase-like protein        \\
Adenosine kinase                  & A4I5C0.1.A & 100          & monomer       & -    & AFDB search & AlphaFold v2 & -          & 0.61           & 1 - 345  & 1        & Adenosine kinase                     \\
Adenosine kinase                  & A4IAC6.1.A & 100          & monomer       & -    & AFDB search & AlphaFold v2 & -          & 0.61           & 1 - 388  & 1        & Adenosine kinase  \\\hline                  
\end{tabular}%
}
\end{table}
\end{landscape}


\begin{longtable}{llll}
\caption{RMSD, RG, and SASA average values of eleven targets over 100 ns of MD simulations.}
\label{tab:t1}\\\hline
System   & RMSD (nm)     & RG(nm)        & SASA(nm$^2$)        \\\hline
\endfirsthead
%
\multicolumn{4}{c}%
{{\bfseries Table \thetable\ continued from previous page}} \\
\endhead
%
LE1      & 0.32$\pm$0.03 & 2.26$\pm$0.01 & 219.33$\pm$3.88  \\
LE1-CO1  & 0.30$\pm$0.04 & 2.24$\pm$0.01 & 216.14$\pm$3.98  \\
LE1-CO2  & 0.34$\pm$0.04 & 2.28$\pm$0.01 & 223.98$\pm$3.61  \\
LE1-CO3  & 0.30$\pm$0.03 & 2.27$\pm$0.01 & 223.84$\pm$3.28  \\
LE1-CO4  & 0.28$\pm$0.03 & 2.25$\pm$0.01 & 215.63$\pm$3.95  \\
LE1-CO5  & 0.30$\pm$0.04 & 2.26$\pm$0.01 & 220.18$\pm$3.48  \\\hline
LE2      & 0.24$\pm$0.03 & 3.71$\pm$0.01 & 606.46$\pm$15.06 \\
LE2-CO1  & 0.23$\pm$0.03 & 3.71$\pm$0.01 & 599.43$\pm$13.79 \\
LE2-CO2  & 0.27$\pm$0.04 & 3.73$\pm$0.02 & 626.49$\pm$20.15 \\
LE2-CO3  & 0.24$\pm$0.03 & 3.72$\pm$0.02 & 606.64$\pm$15.38 \\
LE2-CO4  & 0.24$\pm$0.03 & 3.70$\pm$0.01 & 600.56$\pm$15.66 \\
LE2-CO5  & 0.25$\pm$0.03 & 3.73$\pm$0.02 & 615.86$\pm$18.40 \\\hline
LE3      & 0.45$\pm$0.06 & 2.59$\pm$0.03 & 289.41$\pm$6.03  \\
LE3-CO1  & 0.41$\pm$0.04 & 2.56$\pm$0.01 & 278.67$\pm$5.23  \\
LE3-CO2  & 0.42$\pm$0.05 & 2.57$\pm$0.01 & 285.27$\pm$4.17  \\
LE3-CO3  & 0.46$\pm$0.09 & 2.57$\pm$0.02 & 286.61$\pm$5.77  \\
LE3-CO4  & 0.39$\pm$0.02 & 2.55$\pm$0.01 & 283.35$\pm$4.61  \\
LE3-CO5  & 0.42$\pm$0.05 & 2.55$\pm$0.01 & 283.56$\pm$4.56  \\\hline
LE4      & 0.38$\pm$0.03 & 2.52$\pm$0.01 & 274.58$\pm$5.70  \\
LE4-CO1  & 0.53$\pm$0.05 & 2.56$\pm$0.01 & 289.16$\pm$5.79  \\
LE4-CO2  & 0.41$\pm$0.03 & 2.51$\pm$0.01 & 285.96$\pm$5.56  \\
LE4-CO3  & 0.45$\pm$0.06 & 2.55$\pm$0.02 & 281.28$\pm$5.06  \\
LE4-CO4  & 0.48$\pm$0.10 & 2.54$\pm$0.01 & 277.42$\pm$5.80  \\
LE4-CO5  & 0.43$\pm$0.04 & 2.53$\pm$0.01 & 284.31$\pm$5.85  \\\hline
LE5      & 0.41$\pm$0.05 & 2.89$\pm$0.01 & 353.52$\pm$5.78  \\
LE5-CO1  & 0.36$\pm$0.04 & 2.84$\pm$0.01 & 350.91$\pm$7.54  \\
LE5-CO2  & 0.37$\pm$0.03 & 2.85$\pm$0.01 & 351.17$\pm$6.89  \\
LE5-CO3  & 0.41$\pm$0.03 & 2.81$\pm$0.01 & 343.00$\pm$4.68  \\
LE5-CO4  & 0.38$\pm$0.04 & 2.89$\pm$0.02 & 350.21$\pm$8.65  \\
LE5-CO5  & 0.36$\pm$0.03 & 2.85$\pm$0.01 & 348.12$\pm$5.16  \\\hline
LE6      & 0.42$\pm$0.05 & 3.27$\pm$0.02 & 546.79$\pm$6.90  \\
LE6-CO1  & 0.41$\pm$0.06 & 3.27$\pm$0.02 & 548.53$\pm$7.16  \\
LE6-CO2  & 0.34$\pm$0.03 & 3.25$\pm$0.01 & 544.16$\pm$7.30  \\
LE6-CO3  & 0.64$\pm$0.20 & 3.42$\pm$0.09 & 560.05$\pm$10.14 \\
LE6-CO4  & 0.38$\pm$0.04 & 3.24$\pm$0.01 & 530.58$\pm$6.95  \\
LE6-CO5  & 0.36$\pm$0.06 & 3.24$\pm$0.01 & 532.00$\pm$6.30  \\\hline
LE7      & 0.26$\pm$0.04 & 1.63$\pm$0.01 & 104.02$\pm$2.29  \\
LE7-CO1  & 0.27$\pm$0.03 & 1.65$\pm$0.02 & 104.94$\pm$2.40  \\
LE7-CO2  & 0.24$\pm$0.03 & 1.66$\pm$0.01 & 103.64$\pm$2.09  \\
LE7-CO3  & 0.27$\pm$0.04 & 1.66$\pm$0.03 & 104.12$\pm$2.87  \\
LE7-CO4  & 0.28$\pm$0.04 & 1.67$\pm$0.02 & 107.33$\pm$2.68  \\
LE7-CO5  & 0.29$\pm$0.03 & 1.63$\pm$0.02 & 103.93$\pm$2.16  \\\hline
LE8      & 1.92$\pm$0.35 & 2.74$\pm$0.19 & 228.74$\pm$7.33  \\
LE8-CO1  & 0.77$\pm$0.10 & 2.58$\pm$0.02 & 217.54$\pm$4.39  \\
LE8-CO2  & 1.13$\pm$0.46 & 2.88$\pm$0.08 & 229.36$\pm$3.86  \\
LE8-CO3  & 1.75$\pm$0.42 & 2.66$\pm$0.11 & 220.50$\pm$5.81  \\
LE8-CO4  & 1.76$\pm$0.43 & 2.88$\pm$0.23 & 229.66$\pm$4.85  \\
LE8-CO5  & 1.49$\pm$0.70 & 2.86$\pm$0.33 & 223.38$\pm$6.65  \\\hline
LE9      & 1.12$\pm$0.09 & 2.91$\pm$0.07 & 336.57$\pm$15.95 \\
LE9-CO1  & 0.93$\pm$0.07 & 2.85$\pm$0.04 & 331.73$\pm$9.93  \\
LE9-CO2  & 1.06$\pm$0.09 & 2.83$\pm$0.04 & 328.92$\pm$10.32 \\
LE9-CO3  & 1.06$\pm$0.12 & 2.78$\pm$0.06 & 333.52$\pm$21.72 \\
LE9-CO4  & 0.76$\pm$0.07 & 2.81$\pm$0.04 & 345.85$\pm$9.48  \\
LE9-CO5  & 1.20$\pm$0.14 & 2.97$\pm$0.06 & 340.21$\pm$16.02 \\\hline
LE10     & 0.25$\pm$0.04 & 1.97$\pm$0.02 & 157.31$\pm$2.65  \\
LE10-CO1 & 0.31$\pm$0.05 & 2.01$\pm$0.02 & 163.07$\pm$3.09  \\
LE10-CO2 & 0.30$\pm$0.07 & 1.98$\pm$0.03 & 158.15$\pm$3.24  \\
LE10-CO3 & 0.28$\pm$0.05 & 1.97$\pm$0.03 & 156.99$\pm$3.34  \\
LE10-CO4 & 0.32$\pm$0.08 & 2.00$\pm$0.03 & 160.48$\pm$3.28  \\
LE10-CO5 & 0.38$\pm$0.07 & 2.02$\pm$0.02 & 161.05$\pm$2.61  \\\hline
LE11     & 0.48$\pm$0.05 & 2.11$\pm$0.03 & 172.44$\pm$5.12  \\
LE11-CO1 & 0.48$\pm$0.07 & 2.09$\pm$0.02 & 173.07$\pm$3.91  \\
LE11-CO2 & 0.43$\pm$0.07 & 2.10$\pm$0.02 & 175.27$\pm$3.30  \\
LE11-CO3 & 0.41$\pm$0.06 & 2.10$\pm$0.02 & 170.30$\pm$3.03  \\
LE11-CO4 & 0.40$\pm$0.05 & 2.12$\pm$0.02 & 173.80$\pm$2.87  \\
LE11-CO5 & 0.41$\pm$0.07 & 2.10$\pm$0.02 & 170.57$\pm$2.96  \\\hline
\end{longtable}

\newpage
\begin{table}[]
\caption{Average value of the binding free energy determined by the MM/PBSA method.}
\label{tab:t2}
\resizebox{\textwidth}{!}{%
\begin{tabular}{cccccccc}\hline
System   & $\Delta$E$_{VDWAALS}$  & $\Delta$E$_{EL}$       & $\Delta$E$_{PB}$      & $\Delta$E$_{NPOLAR}$  & $\Delta$G$_{GAS}$     & $\Delta$G$_{SOLV}$    & $\Delta$G$_{bind}$  \\\hline
LE1-CO1  & -12.15$\pm$10.09  & -4.88$\pm$6.57    & 13.00$\pm$11.71  & -9.90$\pm$8.67   & -17.03$\pm$14.00 & 20.49$\pm$16.58  & 3.46$\pm$4.03  \\
LE1-CO2  & -8.69$\pm$7.66    & -2.31$\pm$3.62    & 6.82$\pm$6.87    & -6.68$\pm$6.40   & -11.00$\pm$9.95  & 12.53$\pm$10.69  & 1.53$\pm$3.38  \\
LE1-CO3  & -21.24$\pm$5.79   & -4.44$\pm$6.75    & 15.67$\pm$7.72   & -16.82$\pm$4.46  & -25.68$\pm$9.08  & 26.51$\pm$9.37   & 0.84$\pm$3.25  \\
LE1-CO4  & -9.30$\pm$8.60    & -3.78$\pm$5.51    & 8.61$\pm$9.19    & -6.60$\pm$6.51   & -13.08$\pm$12.88 & 14.69$\pm$13.51  & 1.61$\pm$2.16  \\
LE1-CO5  & -12.57$\pm$8.47   & -5.69$\pm$7.03    & 12.21$\pm$9.47   & -9.36$\pm$6.58   & -18.26$\pm$13.38 & 19.90$\pm$13.37  & 1.64$\pm$2.78  \\\hline
LE2-CO1  & -28.76 $\pm$2.11  & -27.61$\pm$ 5.96  & 46.23 $\pm$8.93  & -19.80 $\pm$0.91 & -56.37$\pm$ 5.99 & 65.54$\pm$ 9.14  & 9.17$\pm$ 8.74 \\
LE2-CO2  & -26.70$\pm$ 2.50  & -10.27$\pm$ 6.63  & 22.59$\pm$12.21  & -18.91$\pm$ 1.91 & -36.97$\pm$7.77  & 43.05$\pm$ 12.21 & 6.08$\pm$9.20  \\
LE2-CO3  & -23.37$\pm$1.82   & -4.83$\pm$2.33    & 19.17$\pm$10.4   & -2.95$\pm$0.14   & -28.2$\pm$3.23   & 16.22$\pm$10.36  & -11.98$\pm$9.4 \\
LE2-CO4  & -25.76$\pm$  2.16 & -16.21$\pm$  6.70 & 30.18$\pm$12.90  & -20.00$\pm$ 1.71 & -41.97$\pm$ 7.46 & 49.69$\pm$ 12.97 & 7.71$\pm$9.29  \\
LE2-CO5  & -28.81$\pm$3.59   & -19.68 $\pm$ 3.52 & 39.18$\pm$  9.64 & -21.41 $\pm$1.19 & -48.48$\pm$ 5.06 & 59.79$\pm$ 9.81  & 11.31$\pm$9.67 \\\hline
LE3-CO1  & -26.50$\pm$3.71   & -21.77$\pm$4.50   & 29.32$\pm$4.06   & -21.10$\pm$2.41  & -48.27$\pm$5.40  & 44.02$\pm$4.47   & -4.26$\pm$3.64 \\
LE3-CO2  & -19.21$\pm$8.31   & -3.30$\pm$5.08    & 14.48$\pm$8.42   & -14.89$\pm$6.53  & -22.51$\pm$10.76 & 26.52$\pm$12.28  & 4.01$\pm$4.07  \\
LE3-CO3  & -31.48$\pm$2.88   & -27.71$\pm$4.77   & 41.53$\pm$4.95   & -23.10$\pm$1.28  & -59.19$\pm$4.68  & 60.55$\pm$5.15   & 1.36$\pm$4.24  \\
LE3-CO4  & -22.86$\pm$5.30   & -7.84$\pm$10.42   & 20.55$\pm$12.83  & -18.54$\pm$4.16  & -30.70$\pm$13.89 & 34.10$\pm$15.13  & 3.39$\pm$4.09  \\
LE3-CO5  & -23.39$\pm$2.79   & -0.93$\pm$4.37    & 12.42$\pm$4.55   & -17.74$\pm$1.91  & -24.32$\pm$4.63  & 25.99$\pm$4.77   & 1.66$\pm$3.20  \\\hline
LE4-CO1  & -6.14$\pm$7.01    & -11.92$\pm$14.78  & 13.06$\pm$15.4   & -5.14$\pm$6.46   & -18.05$\pm$21.38 & 16.83$\pm$18.43  & -1.23$\pm$4.14 \\
LE4-CO2  & -20.1$\pm$3.06    & -1.92$\pm$5.51    & 12.24$\pm$6.52   & -15.63$\pm$2.46  & -22.02$\pm$6.6   & 25.48$\pm$7.71   & 3.46$\pm$3     \\
LE4-CO3  & -25.82$\pm$2.48   & -7.63$\pm$2.98    & 24.92$\pm$4.77   & -19.14$\pm$1.61  & -33.45$\pm$3.89  & 40.5$\pm$5.07    & 7.05$\pm$4.33  \\
LE4-CO4  & -0.39$\pm$1.57    & -0.23$\pm$1.54    & 0.42$\pm$2.08    & 0.23$\pm$1.56    & -0.62$\pm$2.58   & 1.39$\pm$2.94    & 0.77$\pm$0.79  \\
LE4-CO5  & -28.65$\pm$2.23   & -4.4$\pm$2.5      & 16.99$\pm$3.75   & -20.53$\pm$1.27  & -33.05$\pm$3.69  & 33.99$\pm$4.46   & 0.94$\pm$3.74  \\\hline
LE5-CO1  & -32.3$\pm$2.33    & -25.88$\pm$5.43   & 50.12$\pm$5.38   & -23.07$\pm$1     & -58.18$\pm$6.02  & 67.68$\pm$5.39   & 9.51$\pm$4.18  \\
LE5-CO2  & -3.76$\pm$5.54    & -0.27$\pm$2.31    & 2.48$\pm$4.61    & -2.52$\pm$4.57   & -4.03$\pm$6.34   & 5.61$\pm$8.05    & 1.58$\pm$2.42  \\
LE5-CO3  & -0.11$\pm$0.39    & 0.05$\pm$1.72     & -0.02$\pm$2.63   & 0.5$\pm$0.39     & -0.07$\pm$1.94   & 0.71$\pm$2.78    & 0.64$\pm$1.93  \\
LE5-CO4  & -29.25$\pm$2.54   & -12.51$\pm$4.94   & 27.23$\pm$4.48   & -21.65$\pm$1.23  & -41.75$\pm$5.67  & 41.57$\pm$4.61   & -0.18$\pm$3.36 \\
LE5-CO5  & -12.29$\pm$4.04   & -10.8$\pm$9.56    & 14.66$\pm$8.75   & -10.24$\pm$3.17  & -23.09$\pm$12.43 & 21.53$\pm$10.21  & -1.56$\pm$3.65 \\\hline
LE6-CO1  & -17.68$\pm$4.26   & -16.57$\pm$13.47  & 28.85$\pm$12.63  & -13.58$\pm$3.04  & -34.24$\pm$13.90 & 42.22$\pm$13.59  & 7.98$\pm$4.42  \\
LE6-CO2  & -12.85$\pm$6.11   & -2.36$\pm$4.77    & 8.76$\pm$5.82    & -9.82$\pm$4.77   & -15.21$\pm$8.40  & 16.14$\pm$7.82   & 0.93$\pm$2.26  \\
LE6-CO3  & -16.06$\pm$5.91   & -2.02$\pm$3.23    & 11.36$\pm$5.66   & -12.79$\pm$4.83  & -18.08$\pm$7.19  & 21.82$\pm$8.10   & 3.74$\pm$3.18  \\
LE6-CO4  & -29.21$\pm$2.60   & -9.81$\pm$4.53    & 26.88$\pm$4.64   & -21.47$\pm$1.61  & -39.02$\pm$5.31  & 44.80$\pm$5.31   & 5.78$\pm$4.33  \\
LE6-CO5  & -16.75$\pm$4.68   & -1.02$\pm$5.45    & 9.59$\pm$5.88    & -13.76$\pm$3.52  & -17.77$\pm$6.92  & 20.60$\pm$6.99   & 2.83$\pm$2.68  \\\hline
LE7-CO1  & -9.91$\pm$6.34    & -2.66$\pm$7.53    & 7.53$\pm$8.25    & -7.71$\pm$5.27   & -12.57$\pm$10.18 & 13.17$\pm$10.06  & 0.6$\pm$2.29   \\
LE7-CO2  & -13.79$\pm$3.98   & -1.18$\pm$5.25    & 6.99$\pm$5.41    & -10.41$\pm$2.61  & -14.97$\pm$6.62  & 14.96$\pm$6.01   & -0.01$\pm$1.91 \\
LE7-CO3  & -3.52$\pm$5.21    & 0.08$\pm$3.59     & 2.04$\pm$4.67    & -2.27$\pm$4.07   & -3.44$\pm$6.38   & 4.43$\pm$6.21    & 0.99$\pm$1.36  \\
LE7-CO4  & -0.32$\pm$1.25    & -1.02$\pm$5.15    & 1.41$\pm$5.48    & 0.34$\pm$1.05    & -1.34$\pm$5.63   & 2.33$\pm$6       & 0.99$\pm$0.96  \\
LE7-CO5  & -7.14$\pm$8.3     & -2.01$\pm$6.98    & 5.5$\pm$9.59     & -5.11$\pm$6.56   & -9.15$\pm$13.35  & 9.76$\pm$12.7    & 0.62$\pm$1.84  \\\hline
LE8-CO1  & -0.50$\pm$1.93    & -0.19$\pm$2.29    & 0.47$\pm$2.70    & 0.14$\pm$1.71    & -0.70$\pm$3.31   & 1.40$\pm$3.46    & 0.71$\pm$0.70  \\
LE8-CO2  & -22.19$\pm$7.50   & -3.07$\pm$4.64    & 13.22$\pm$6.45   & -17.66$\pm$5.91  & -25.26$\pm$9.90  & 24.48$\pm$8.87   & -0.78$\pm$3.12 \\
LE8-CO3  & -11.68$\pm$6.34   & -2.88$\pm$5.08    & 9.05 $\pm$7.70   & -9.01$\pm$5.06   & -14.57$\pm$9.35  & 16.39$\pm$10.64  & 1.82$\pm$3.41  \\
LE8-CO4  & -21.59$\pm$5.42   & -17.67$\pm$12.46  & 26.47$\pm$11.88  & -17.60$\pm$4.15  & -39.26$\pm$15.13 & 37.74$\pm$13.34  & -1.53$\pm$3.56 \\
LE8-CO5  & -0.75$\pm$2.43    & -0.45$\pm$3.68    & 0.87$\pm$4.28    & -0.11$\pm$2.34   & -1.20$\pm$5.04   & 1.98$\pm$5.34    & 0.78$\pm$0.84  \\\hline
LE9-CO1  & -33.20$\pm$2.19   & -28.73$\pm$5.37   & 55.31$\pm$6.65   & -23.24$\pm$1.09  & -61.93$\pm$5.90  & 72.76$\pm$6.72   & 10.72$\pm$5.52 \\
LE9-CO2  & -6.94$\pm$6.58    & -1.36$\pm$3.78    & 4.73$\pm$5.32    & -5.03$\pm$5.17   & -8.30$\pm$8.37   & 9.26$\pm$8.23    & 0.96$\pm$1.75  \\
LE9-CO3  & -24.24$\pm$2.55   & -13.23$\pm$3.84   & 21.66$\pm$3.27   & -20.37$\pm$1.47  & -37.47$\pm$5.01  & 34.23$\pm$3.49   & -3.24$\pm$3.06 \\
LE9-CO4  & -27.25$\pm$2.72   & -24.82$\pm$10.07  & 40.06$\pm$8.79   & -22.10$\pm$1.61  & -52.06$\pm$10.55 & 55.10$\pm$8.95   & 3.04$\pm$4.98  \\
LE9-CO5  & -21.24$\pm$5.06   & -10.09$\pm$9.22   & 22.08$\pm$9.40   & -16.82$\pm$3.60  & -31.33$\pm$10.99 & 34.88$\pm$10.79  & 3.56$\pm$3.43  \\\hline
LE10-CO1 & -31.32$\pm$2.24   & -17.38$\pm$4.1    & 33.49$\pm$2.83   & -23.58$\pm$0.91  & -48.7$\pm$4.16   & 47.84$\pm$2.91   & -0.85$\pm$3.47 \\
LE10-CO2 & -32.79$\pm$1.89   & -15.74$\pm$3.38   & 31$\pm$2.82      & -22.8$\pm$0.71   & -48.53$\pm$3.32  & 49.29$\pm$2.83   & 0.76$\pm$3.15  \\
LE10-CO3 & -30.79$\pm$2.44   & -4.05$\pm$2.21    & 24.41$\pm$3.54   & -23.85$\pm$1.46  & -34.83$\pm$3.83  & 39.98$\pm$3.74   & 5.15$\pm$3.01  \\
LE10-CO4 & -14.34$\pm$4.94   & -3.49$\pm$4.39    & 10.72$\pm$5.91   & -11.32$\pm$3.75  & -17.83$\pm$7.47  & 19.77$\pm$7.66   & 1.94$\pm$3.27  \\
LE10-CO5 & -18.95$\pm$3.16   & -5.67$\pm$4.02    & 14.05$\pm$3.45   & -15.5$\pm$2.41   & -24.62$\pm$5.5   & 24.22$\pm$4.13   & -0.39$\pm$2.87 \\\hline
LE11-CO1 & -24.53$\pm$4.35   & -23.20$\pm$13.64  & 35.92$\pm$14.94  & -20.46$\pm$2.98  & -47.73$\pm$16.64 & 50.10$\pm$16.15  & 2.36$\pm$4.48  \\
LE11-CO2 & -30.77$\pm$2.91   & -8.21$\pm$4.48    & 22.02$\pm$5.18   & -22.66$\pm$1.64  & -38.98$\pm$5.29  & 38.80$\pm$6.20   & -0.18$\pm$4.41 \\
LE11-CO3 & -22.57$\pm$3.94   & -2.31$\pm$3.85    & 12.06$\pm$5.22   & -18.45$\pm$2.23  & -24.88$\pm$6.68  & 25.32$\pm$6.46   & 0.43$\pm$3.26  \\
LE11-CO4 & -9.30$\pm$10.33   & -5.99$\pm$8.69    & 10.15$\pm$12.13  & -7.04$\pm$8.22   & -15.29$\pm$17.34 & 15.82$\pm$17.01  & 0.52$\pm$3.09  \\
LE11-CO5 & -20.36$\pm$3.47   & -1.97$\pm$4.14    & 10.77$\pm$5.48   & -17.79$\pm$2.67  & -22.33$\pm$5.28  & 23.91$\pm$6.37   & 1.58$\pm$3.12  \\\hline
\end{tabular}%
}
\scriptsize{E$_{VDWAALS}$ = Van der Waals energy; E$_{EL}$ = Electrostatic energy; E$_{PB}$ = Electrostatic contribution free energy calculated by Poisson-Boltzmann; E$_{NPOLAR}$ : Non-polar solvation energy; $\Delta$G$_{gas}$ = Estimated binding free energy phase gas; $\Delta$G$_{solv}$ = Estimates binding free energy solvent; $\Delta$G$_{bind}$ = Estimated binding free energy. All values are in kcal/mol.}
\end{table}

\newpage
\begin{table}[]
\caption{Average value of the binding free energy determined by the MM/GBSA method.}
\label{tab:t3}
\resizebox{\textwidth}{!}{%
\begin{tabular}{cccccccc}\hline
System   & $\Delta$E$_{VDWAALS}$ & $\Delta$E$_{EL}$      & $\Delta$E$_{GB}$     & $\Delta$E$_{SURF}$  & $\Delta$G$_{GAS}$     & $\Delta$G$_{SOLV}$   & $\Delta$G$_{bind}$   \\\hline
LE1-CO1  & -15.35$\pm$6.05  & -9.04$\pm$8.39   & 18.56$\pm$9.45  & -2.2$\pm$1.03  & -24.39$\pm$11.79 & 16.36$\pm$8.77  & -8.03$\pm$3.89  \\
LE1-CO2  & -6.68$\pm$7.32   & -1.44$\pm$3.13   & 5.12$\pm$5.79   & -0.98$\pm$1.1  & -8.12$\pm$9.15   & 4.14$\pm$4.85   & -3.98$\pm$4.97  \\
LE1-CO3  & -14.71$\pm$8.8   & -6.93$\pm$7.51   & 14.15$\pm$10.22 & -2.21$\pm$1.34 & -21.64$\pm$14.67 & 11.93$\pm$9.06  & -9.7$\pm$6.39   \\
LE1-CO4  & -16.06$\pm$3.5   & -5.23$\pm$6.13   & 13.68$\pm$6.37  & -2.14$\pm$0.44 & -21.29$\pm$7.04  & 11.54$\pm$6.17  & -9.75$\pm$2.71  \\
LE1-CO5  & -8.24$\pm$9.09   & -0.93$\pm$6.18   & 5.41$\pm$7.65   & -1.27$\pm$1.39 & -9.17$\pm$11.21  & 4.14$\pm$6.86   & -5.03$\pm$6.02  \\\hline
LE2-CO1  & -28.56$\pm$1.84  & -24.4$\pm$4.56   & 37.48$\pm$2.93  & -3.66$\pm$0.17 & -52.97$\pm$4.46  & 33.82$\pm$2.9   & -19.15$\pm$2.42 \\
LE2-CO2  & -24.95$\pm$2.49  & -6.34$\pm$3.19   & 17.64$\pm$4.06  & -3$\pm$0.38    & -31.29$\pm$5.07  & 14.64$\pm$3.75  & -16.66$\pm$2.06 \\
LE2-CO3  & -23.97$\pm$1.76  & -4.44$\pm$1.81   & 14.37$\pm$1.52  & -2.93$\pm$0.2  & -28.41$\pm$2.6   & 11.44$\pm$1.48  & -16.97$\pm$1.82 \\
LE2-CO4  & -27.09$\pm$1.72  & -20.87$\pm$4.49  & 30.37$\pm$2.72  & -3.91$\pm$0.23 & -47.96$\pm$4.85  & 26.46$\pm$2.61  & -21.5$\pm$2.86  \\
LE2-CO5  & -25.74$\pm$1.72  & -19.01$\pm$3.61  & 27.22$\pm$2.21  & -3.74$\pm$0.2  & -44.75$\pm$3.26  & 23.48$\pm$2.16  & -21.27$\pm$2    \\\hline
LE3-CO1  & -23.62$\pm$3.78  & -22.20$\pm$4.51  & 25.46$\pm$3.61  & -3.39$\pm$0.43 & -45.82$\pm$5.11  & 22.07$\pm$3.52  & -23.75$\pm$3.58 \\
LE3-CO2  & -6.10$\pm$7.30   & -1.44$\pm$5.30   & 5.47$\pm$7.53   & -0.88$\pm$1.04 & -7.54$\pm$10.26  & 4.60$\pm$6.69   & -2.95$\pm$4.10  \\
LE3-CO3  & -32.79$\pm$2.55  & -26.62$\pm$3.44  & 32.59$\pm$2.15  & -4.53$\pm$0.19 & -59.41$\pm$3.80  & 28.06$\pm$2.14  & -31.35$\pm$3.06 \\
LE3-CO4  & -18.50$\pm$4.64  & 0.24$\pm$4.02    & 9.31$\pm$3.75   & -2.70$\pm$0.85 & -18.26$\pm$4.53  & 6.61$\pm$3.70   & -11.64$\pm$3.30 \\
LE3-CO5  & -25.62$\pm$2.19  & 1.05$\pm$4.02    & 14.12$\pm$3.72  & -3.39$\pm$0.21 & -24.57$\pm$4.58  & 10.73$\pm$3.68  & -13.84$\pm$2.15 \\\hline
LE4-CO1  & -6.14$\pm$7.01   & -11.92$\pm$14.78 & 13.52$\pm$15.2  & -0.99$\pm$1.11 & -18.05$\pm$21.38 & 12.54$\pm$14.13 & -5.51$\pm$7.83  \\
LE4-CO2  & -20.1$\pm$3.06   & -1.92$\pm$5.51   & 12.86$\pm$5.53  & -2.82$\pm$0.44 & -22.02$\pm$6.6   & 10.03$\pm$5.34  & -11.99$\pm$2.83 \\
LE4-CO3  & -25.82$\pm$2.48  & -7.63$\pm$2.98   & 21.43$\pm$2.79  & -3.6$\pm$0.38  & -33.45$\pm$3.89  & 17.83$\pm$2.61  & -15.63$\pm$2.42 \\
LE4-CO4  & -0.39$\pm$1.57   & -0.23$\pm$1.54   & 0.67$\pm$2.28   & -0.05$\pm$0.25 & -0.62$\pm$2.58   & 0.62$\pm$2.08   & 0$\pm$0.74      \\
LE4-CO5  & -28.65$\pm$2.23  & -4.4$\pm$2.5     & 18.68$\pm$2.61  & -3.51$\pm$0.23 & -33.05$\pm$3.69  & 15.17$\pm$2.6   & -17.88$\pm$2.01 \\\hline
LE5-CO1  & -32.3$\pm$2.33   & -25.88$\pm$5.43  & 39.17$\pm$3.78  & -4.16$\pm$0.2  & -58.18$\pm$6.02  & 35.02$\pm$3.68  & -23.16$\pm$3.33 \\
LE5-CO2  & -3.76$\pm$5.54   & -0.27$\pm$2.31   & 2.64$\pm$4.41   & -0.48$\pm$0.71 & -4.03$\pm$6.34   & 2.16$\pm$3.83   & -1.88$\pm$2.89  \\
LE5-CO3  & -0.11$\pm$0.39   & 0.05$\pm$1.72    & 0.14$\pm$1.89   & -0.01$\pm$0.06 & -0.07$\pm$1.94   & 0.13$\pm$1.86   & 0.06$\pm$0.25   \\
LE5-CO4  & -29.25$\pm$2.54  & -12.51$\pm$4.94  & 23.65$\pm$3.68  & -3.98$\pm$0.22 & -41.75$\pm$5.67  & 19.67$\pm$3.61  & -22.08$\pm$3.01 \\
LE5-CO5  & -12.29$\pm$4.04  & -10.8$\pm$9.56   & 14.29$\pm$8.31  & -1.77$\pm$0.51 & -23.09$\pm$12.43 & 12.53$\pm$7.96  & -10.57$\pm$4.97 \\\hline
LE6-CO1  & -13.38$\pm$2.86  & -11.58$\pm$7.04  & 23.06$\pm$6.07  & -1.9$\pm$0.45  & -24.96$\pm$7.85  & 21.16$\pm$5.84  & -3.8$\pm$2.86   \\
LE6-CO2  & -12.51$\pm$6.02  & -1.94$\pm$4.03   & 7.8$\pm$4.99    & -1.66$\pm$0.81 & -14.45$\pm$7.52  & 6.14$\pm$4.56   & -8.31$\pm$4.49  \\
LE6-CO3  & -15.8$\pm$3.75   & -2.24$\pm$4.09   & 11.59$\pm$4.45  & -2.3$\pm$0.63  & -18.04$\pm$6.68  & 9.29$\pm$4.03   & -8.75$\pm$3.45  \\
LE6-CO4  & -28.98$\pm$2.13  & -7.86$\pm$4.08   & 21.83$\pm$2.81  & -3.73$\pm$0.24 & -36.84$\pm$4.83  & 18.1$\pm$2.7    & -18.74$\pm$2.72 \\
LE6-CO5  & -21.98$\pm$4.36  & -1.65$\pm$7.37   & 15.67$\pm$7.41  & -3.04$\pm$0.57 & -23.63$\pm$8.19  & 12.64$\pm$7.36  & -10.99$\pm$3.35 \\\hline
LE7-CO1  & -9.91$\pm$6.34   & -2.66$\pm$7.53   & 8.09$\pm$8.11   & -1.41$\pm$0.91 & -12.57$\pm$10.18 & 6.68$\pm$7.73   & -5.89$\pm$4.46  \\
LE7-CO2  & -13.79$\pm$3.98  & -1.18$\pm$5.25   & 8.02$\pm$5.32   & -1.87$\pm$0.49 & -14.97$\pm$6.62  & 6.15$\pm$5.24   & -8.82$\pm$3.35  \\
LE7-CO3  & -3.52$\pm$5.21   & 0.08$\pm$3.59    & 1.91$\pm$4.43   & -0.48$\pm$0.68 & -3.44$\pm$6.38   & 1.44$\pm$4.09   & -2.01$\pm$3.57  \\
LE7-CO4  & -0.32$\pm$1.25   & -1.02$\pm$5.15   & 1.49$\pm$5.6    & -0.04$\pm$0.18 & -1.34$\pm$5.63   & 1.45$\pm$5.53   & 0.12$\pm$0.52   \\
LE7-CO5  & -7.14$\pm$8.3    & -2.01$\pm$6.98   & 5.56$\pm$9.48   & -1.02$\pm$1.18 & -9.15$\pm$13.35  & 4.54$\pm$8.59   & -4.6$\pm$5.91   \\\hline
LE8-CO1  & -0.11$\pm$0.41   & -0.35$\pm$2.38   & 0.59$\pm$2.5    & -0.02$\pm$0.09 & -0.45$\pm$2.54   & 0.58$\pm$2.42   & 0.12$\pm$0.37   \\
LE8-CO2  & -11.87$\pm$9.44  & -1.29$\pm$4.89   & 7.85$\pm$6.47   & -1.74$\pm$1.41 & -13.16$\pm$10.42 & 6.1$\pm$5.55    & -7.06$\pm$6.25  \\
LE8-CO3  & -1.32$\pm$3.22   & -0.33$\pm$1.95   & 1.25$\pm$3.17   & -0.2$\pm$0.48  & -1.65$\pm$4.45   & 1.05$\pm$2.76   & -0.61$\pm$1.96  \\
LE8-CO4  & -25.85$\pm$2.48  & -10.46$\pm$4.1   & 20.69$\pm$4.28  & -3.7$\pm$0.33  & -36.31$\pm$5.43  & 16.99$\pm$4.11  & -19.32$\pm$2.25 \\
LE8-CO5  & -0.69$\pm$2.09   & -0.39$\pm$4.25   & 0.99$\pm$4.2    & -0.1$\pm$0.33  & -1.07$\pm$4.7    & 0.9$\pm$4.1     & -0.17$\pm$1.14  \\\hline
LE9-CO1  & -32.98$\pm$2.01  & -28.55$\pm$4.67  & 43.02$\pm$3.97  & -4.24$\pm$0.17 & -61.53$\pm$4.92  & 38.78$\pm$3.93  & -22.75$\pm$2    \\
LE9-CO2  & -2.81$\pm$4.05   & -0.73$\pm$2.69   & 2.47$\pm$3.95   & -0.4$\pm$0.58  & -3.54$\pm$5.76   & 2.06$\pm$3.49   & -1.48$\pm$2.69  \\
LE9-CO3  & -25.28$\pm$2.66  & -15.09$\pm$2.71  & 24.58$\pm$2.72  & -3.82$\pm$0.27 & -40.37$\pm$3.91  & 20.76$\pm$2.57  & -19.61$\pm$2.08 \\
LE9-CO4  & -26.83$\pm$3.3   & -27.06$\pm$11.9  & 38.81$\pm$9.37  & -4.04$\pm$0.43 & -53.88$\pm$13.08 & 34.77$\pm$9.14  & -19.12$\pm$4.55 \\
LE9-CO5  & -19.92$\pm$3.47  & -14.25$\pm$11.93 & 24.54$\pm$9.91  & -3.09$\pm$0.41 & -34.17$\pm$11.4  & 21.45$\pm$9.9   & -12.73$\pm$3.16 \\\hline
LE10-CO1 & -31.32$\pm$2.24  & -17.38$\pm$4.1   & 28.53$\pm$2.64  & -4.52$\pm$0.15 & -48.7$\pm$4.16   & 24.01$\pm$2.59  & -24.68$\pm$2.68 \\
LE10-CO2 & -32.79$\pm$1.89  & -15.74$\pm$3.38  & 23.96$\pm$2     & -4.36$\pm$0.13 & -48.53$\pm$3.32  & 19.6$\pm$2.01   & -28.93$\pm$2.36 \\
LE10-CO3 & -30.79$\pm$2.44  & -4.05$\pm$2.21   & 17.17$\pm$2.39  & -4.71$\pm$0.3  & -34.83$\pm$3.83  & 12.46$\pm$2.21  & -22.37$\pm$2.53 \\
LE10-CO4 & -14.34$\pm$4.94  & -3.49$\pm$4.39   & 10.96$\pm$4.91  & -2.02$\pm$0.73 & -17.83$\pm$7.47  & 8.95$\pm$4.39   & -8.88$\pm$3.95  \\
LE10-CO5 & -18.95$\pm$3.16  & -5.67$\pm$4.02   & 13.35$\pm$3.08  & -2.76$\pm$0.44 & -24.62$\pm$5.5   & 10.59$\pm$2.9   & -14.03$\pm$3.42 \\\hline
LE11-CO1 & -27.1$\pm$2.49   & -30.99$\pm$4.99  & 39.91$\pm$3.29  & -4.15$\pm$0.18 & -58.09$\pm$4.52  & 35.76$\pm$3.25  & -22.33$\pm$2.47 \\
LE11-CO2 & -32.19$\pm$1.89  & -10.39$\pm$2.98  & 22.29$\pm$2.37  & -4.3$\pm$0.22  & -42.58$\pm$3.8   & 17.99$\pm$2.25  & -24.6$\pm$2.28  \\
LE11-CO3 & -24.11$\pm$2.16  & -5.07$\pm$2.88   & 14.41$\pm$1.91  & -3.65$\pm$0.23 & -29.18$\pm$3.92  & 10.76$\pm$1.86  & -18.42$\pm$2.88 \\
LE11-CO4 & -23.48$\pm$5.45  & -9.12$\pm$3.31   & 17.45$\pm$3.15  & -3.34$\pm$0.76 & -32.6$\pm$7.16   & 14.11$\pm$2.78  & -18.48$\pm$5.55 \\
LE11-CO5 & -22.3$\pm$3.34   & 0.94$\pm$2.61    & 10.86$\pm$3.29  & -3.22$\pm$0.54 & -21.36$\pm$4.67  & 7.64$\pm$3      & -13.73$\pm$2.39 \\\hline
\end{tabular}%
}
\scriptsize{E$_{VDWAALS}$ = Van der Waals energy; E$_{EL}$ = Electrostatic energy; E$_{GB}$ = Electrostatic contribution free energy calculated by Generalized Born; E$_{SURF}$ = Non-polar contribution calculated based on the solvent-accessible surface area; $\Delta$G$_{gas}$ = Estimated binding free energy phase gas; $\Delta$G$_{solv}$ = estimates binding free energy solvent; $\Delta$G$_{bind}$ = Estimated binding free energy. All values are in kcal/mol.}
\end{table}

\end{document}
